# Supplementary material for: Modelling the evolution of genetic instability during tumour progression
Source: Evol Appl. 2012 Nov 26;6(1):20–33. doi: 10.1111/eva.12024 (PMC3567468; doi:10.1111/eva.12024)
Supplement: Supplementary file 3 [file eva0006-0020-SD7.txt]

0.1 0.2 0.3 0.4 0.5
0.0
0.2
0.4
0.6
0.8
1.0
sH
p(m
utator cancer)
M=1
M=2
M=4
M=8
A
0.1 0.2 0.3 0.4 0.5
0
1000
3000
5000
sH
mean w
aiting time to cancer
B M=1
M=2
M=4
M=8
