# Supplementary material for: Modelling the evolution of genetic instability during tumour progression
Source: Evol Appl. 2012 Nov 26;6(1):20–33. doi: 10.1111/eva.12024 (PMC3567468; doi:10.1111/eva.12024)
Supplement: Supplementary file 6 [file eva0006-0020-SD8.txt]

0.02 0.04 0.06 0.08 0.10
0
500
1000
1500
sD
w
aiting time to cancer
A 20 drivers10 drivers
5 drivers
0.02 0.04 0.06 0.08 0.10
0.0
0.2
0.4
0.6
0.8
1.0
sD
prop
. m
utator cancers
B
20 drivers
10 drivers
5 drivers
