# Supplementary material for: Modelling the evolution of genetic instability during tumour progression
Source: Evol Appl. 2012 Nov 26;6(1):20–33. doi: 10.1111/eva.12024 (PMC3567468; doi:10.1111/eva.12024)
Supplement: Supplementary file 9 [file eva0006-0020-SD9.txt]

0.00 0.02 0.04 0.06 0.08 0.10
0.0
0.2
0.4
0.6
0.8
1.0
sD
propor
tion of m
utator cancers
A
mH=100
mH=500
mH=1000
0.0 0.1 0.2 0.3 0.4 0.5
0.0
0.2
0.4
0.6
0.8
1.0
sH
propor
tion of m
utator cancers
B
mH=100
mH=500
mH=1000
mH=5000
